# Supplementary material for: Inflammation leads through PGE/EP 3 signaling to HDAC5/MEF2‐dependent transcription in cardiac myocytes
Source: EMBO Mol Med. 2018 Jun 15;10(7):e8536. doi: 10.15252/emmm.201708536 (PMC6034133; doi:10.15252/emmm.201708536)
Supplement: Supplementary file 3 — Source Data for Expanded View [file EMMM-10-e8536-s010.zip]

Archive with 6 entries (5 files):
- emmm201708536-sup-0010-SDataFigEV/
- emmm201708536-sup-0010-SDataFigEV/SDataFigEV1.pdf
- emmm201708536-sup-0010-SDataFigEV/SDataFigEV1.xlsx
- emmm201708536-sup-0010-SDataFigEV/SDataFigEV2.xlsx
- emmm201708536-sup-0010-SDataFigEV/SDataFigEV3.pdf
- emmm201708536-sup-0010-SDataFigEV/SDataFigEV4.pdf
