# Supplementary material for: Inflammation leads through PGE/EP 3 signaling to HDAC5/MEF2‐dependent transcription in cardiac myocytes
Source: EMBO Mol Med. 2018 Jun 15;10(7):e8536. doi: 10.15252/emmm.201708536 (PMC6034133; doi:10.15252/emmm.201708536)
Supplement: Supplementary file 3 — Source Data for Expanded View [file EMMM-10-e8536-s010.zip › emmm201708536-sup-0010-SDataFigEV/SDataFigEV1.xlsx]

## Sheet: Source Data for Figure EV1
Source Data for Expanded View Figure 1 - PGE2 activates MEF2 via the Gi/o protein-coupled EP3 receptor
Figure EV1A
	DMSO	PGE2 10 nM	PGE2 100 nM	PGE2 300 nM	PGE2 1 µM	PGE2 10 µM
	0.65	2.59	0.86	8.64	11.32	11.26
	0.59	1.64	0.58	16.02	17.63	60.46
	0.8	0.76	1.73	22.79	10.61	48.98
	0.55	1.7	0.83	6.9	26.65	12.22
	0.7	0.85	1.27	4.43	21.29	10.75
	2.71	3.86	1.91	16.54	18.61	18.04
Figure EV1B
	Control	PE	PGE2
	0.746707	1.53382	1.4462
	1.1934	1.76768	0.917214
	1.05989	1.69278	1.6173
	0.933617	1.46711	1.88368
	1.03776	0.955542	1.78136
	1.02862	1.3922	1.9458
	0.980577	1.40677	1.7697
	1.21698	1.40511	1.66482
	0.802442	1.11376	1.09045
P value		0.0008	0.0005
Figure EV1C
Log [L798106], M	MEF2-Luciferase (%)
-11	50.9898	210.827	40.3245	97.8588
-7.69897	39.0545	32.0456	106.075	34.5704
-7.22185	26.0775	54.8211	24.7466	35.821
-6.69897	32.5979	44.7739	25.2478	45.8805
-6.22185	15.6296	3.10595	1.13592	11.2071
-5.69897	10.4639	4.11761	5.94901	3.8364
