# Supplementary material for: Inflammation leads through PGE/EP 3 signaling to HDAC5/MEF2‐dependent transcription in cardiac myocytes
Source: EMBO Mol Med. 2018 Jun 15;10(7):e8536. doi: 10.15252/emmm.201708536 (PMC6034133; doi:10.15252/emmm.201708536)
Supplement: Supplementary file 3 — Source Data for Expanded View [file EMMM-10-e8536-s010.zip › emmm201708536-sup-0010-SDataFigEV/SDataFigEV2.xlsx]

## Sheet: Source Data for Figure EV2
Source Data for Expanded View Figure 2 - The PGE2-induced MEF2-activity and protein synthesis is abolished by overexpression of the βγ-scavenger RGS3L.
Left panel, MEF2-luciferase activity
		Vehicle				PGE2
	GFP	102.22	88.5	109.28		145.84	164.96	181.16	181.16
	RGS3L	99.31	86.84	63.16	82.27	91.41	97.65	118.42	104.71
	P value	0.007
Right panel, [3H]-Leucine uptake
		Vehicle			PGE2
	AdGFP	0.955783	1.17444	0.869777	1.36637	1.40519	1.57629
	RGS3L	0.872255	0.894489	0.796807	1.10005	0.949975	0.911118
	P value	0.0393
