# Supplementary material for: Inflammation leads through PGE/EP 3 signaling to HDAC5/MEF2‐dependent transcription in cardiac myocytes
Source: EMBO Mol Med. 2018 Jun 15;10(7):e8536. doi: 10.15252/emmm.201708536 (PMC6034133; doi:10.15252/emmm.201708536)
Supplement: Supplementary file 5 — Source Data for Figure 1 [file EMMM-10-e8536-s003.xlsx]

## Sheet: Source Data for Figure 1
Source Data for Figure 1 - Screening the effect of different GPCR-agonists on MEF2-activity.
Figure 1A
	Control	ET1	S1P	LPA	WIN55	ISO	AngII	PGE1	PGE2	Flupro	Trepro
	0.872241	9.89506	1.84486	3.75	1.12	0.461539	0.95	27.6474	21.7822	1.29	0.504433
	1.39532	13.1765	1.98262	2.95	1	0.220736	0.87	19.1161	18.1421	1.87	0.770287
	0.732441	9.28965	2.21629	2.96	1.22	0.391304	0.81	21.7452	19.1109	1.64	0.713792
P value		0.0013	0.0114	0.0026	0.6205	0.0399	0.5812	0.001	<0,0001	0.0846	0.1958
Figure 1B
		Vehicle					PGE2						P value
	Nur77	0.519246	1.23184	0.513957	2.15902	0.575931	3.92985	2.31781	3.66528	1.61434	5.87984		0.0148
	Myomaxin	0.212876	1.11718	0.687635	2.02766	0.954649	1.51484	1.90095	2.963	1.40654	3.66991		0.0417
	Adamts1	0.324313	0.946	0.519481	2.26528	0.944924	3.64262	1.63551	4.6597	2.08541	3.70529		0.0112
	BNP	0.29683	0.957135	0.455816	2.19144	1.09878	3.12312	1.58227	4.15483	2.64102	3.95594		0.0065
Figure 1C
		MEF2-Luc			Cell size
		Mean	S.E.M	n	Mean	S.E.M.	n
	DMSO	1	0.342987	6	763.927	48.8539	100		Pearson r: 0,9626
	PGE2 10nM	1.9	0.476999	6	750.813	47.4083	100		P value
	PGE2 100 nM	1.2	0.218766	6	688.933	41.1039	100		0.0021
	PGE2 300 nM	12.55	2.86338	6	1102.12	87.0666	100
	PGE2 1 µM	17.69	2.48232	6	1361.77	90.6037	100
	PGE2 10 µM	26.95	8.9693	6	1377.92	89.1757	100
Figure 1D
		Vehicle			PGE2				P value
	Control	23.0064	6.61599	3.08476	100	100	100
	AH6809	57.8068	12.1183	8.03006	156.109	153.34	134.949		0.1092
	L798106	14.7615	4.66748	2.70866	44.287	24.0931	22.4499		0.0002
	L161,982	19.247	4.327	5.21329	143.449	82.1087	106.248		0.5579
