# Supplementary material for: Inflammation leads through PGE/EP 3 signaling to HDAC5/MEF2‐dependent transcription in cardiac myocytes
Source: EMBO Mol Med. 2018 Jun 15;10(7):e8536. doi: 10.15252/emmm.201708536 (PMC6034133; doi:10.15252/emmm.201708536)
Supplement: Supplementary file 6 — Source Data for Figure 2 [file EMMM-10-e8536-s004.xlsx]

## Sheet: Source Data for Figure 2
Source Data for Figure 2 - PGE2-mediated MEF2 activation is Gi/o-βγ dependent.
Figure 2B
		Vehicle											PGE2												P value
	AdGFP	13.5154	20.451	14.8064	15.1891	12.2266	12.5978	40.5962	7.08441	12.2266	15.1891	16.8531	100	100	100	100	100	100	100	100	100	100	100
	RGS16	12.1229	9.8883	8.23099									29.7319	28.4977	18.5354										<0,0001
	RGS2	51.9773	19.3306	13.7888	27.0876						27.0876		170.222	90.3964	87.0763	47.1773						47.1773			0.1725
	p63ΔN	30.1828	34.9985	23.8876	8.90447	3.03809							106.707	81.7878	52.8274	116.987	44.299								0.0666
	RGS-LSCII	10.0829	12.8849	7.99658	18.2382	12.8134	12.8134				18.2382		317.62	115.234	74.222	115.254	127.225					115.254			0.0818
Figure 2C		Vehicle													PGE2														P value
	Control	3.88382	10.6583	4.22261	9.12738	3.90378	15.3838	21.1376	6.37752	13.3978	10.8304	23.7923	35.9712	10.3736	100	100	100	100	100	100	100	100	100	100	100	100	100
	SQ22536										21.6777	12.3288	17.0264											169.703	50.7804	133.333			0.385
	PTX			1.6838		3.61532								9.25199			44.486		61.2681								45.9063		<0,0001
Figure 2D
		Vehicle											PGE2												P value
	AdGFP	13.5154	20.451	14.8064	15.1891	12.2266	12.5978	40.5962	7.08441	12.2266	15.1891	16.8531	100	100	100	100	100	100	100	100	100	100	100
	Gαt	2.56805	9.97589	3.66615								2.63537	9.65024	28.012	5.55797								7.24261		<0,0001
