# Supplementary material for: Inflammation leads through PGE/EP 3 signaling to HDAC5/MEF2‐dependent transcription in cardiac myocytes
Source: EMBO Mol Med. 2018 Jun 15;10(7):e8536. doi: 10.15252/emmm.201708536 (PMC6034133; doi:10.15252/emmm.201708536)
Supplement: Supplementary file 7 — Source Data for Figure 3 [file EMMM-10-e8536-s005.zip › EMM-2017-08536_SourceDataForFigure3.xlsx]

## Sheet: Source Data for Figure 3
Source Data for Figure 3 - PGE2 induces HDAC5 hyperphosphorylation and concomitant MEF2-activation via PKD.
Figure 3C
		Vehicle													PGE2														P value
	Control	3.88382	10.6583	4.22261	9.12738	3.90378	15.3838	21.1376	6.37752	13.3978	10.8304	23.7923	35.9712	10.3736	100	100	100	100	100	100	100	100	100	100	100	100	100
	BPKDi	17.0684	8.67052	2.47595											25.3266	13.5132	5.38393												<0,0001
	AIP	25.3977	19.7763		13.0275										126.405	80.8738		79.4184											0.2197
