# Supplementary material for: Inflammation leads through PGE/EP 3 signaling to HDAC5/MEF2‐dependent transcription in cardiac myocytes
Source: EMBO Mol Med. 2018 Jun 15;10(7):e8536. doi: 10.15252/emmm.201708536 (PMC6034133; doi:10.15252/emmm.201708536)
Supplement: Supplementary file 8 — Source Data for Figure 4 [file EMMM-10-e8536-s006.zip › EMM-2017-08536_SourceDataForFigure4.xlsx]

## Sheet: Source Data for Figure 4
Source Data for Figure 4 - PGE2 induces Rac1 and MEF2 activation via Gi/o and the RacGEF Tiam1.
Figure 4B
		Vehicle							PGE2									P value
	AdGFP	100	100	100	100				118.939	350.844	200.322				254.286
	RGS16	79.1081	131.039		113.54	80.4049			123.475	129.053	99.3666		113.587					0.0415
Figure 4C
		Vehicle											PGE2													P value
	Control	100	100	100	100	100	100	100	100	100	100		491.002	280.003		157.93	260.205	141.463	194.774		264.206	111.98	253.352				P<0.0001
	PTX	112.655	46.9733	65.9445	53.9573		97.2522	106.49					111.205	109.125	150.779	117.948		129.884	98.0363							0.039
	NSC 23766	133.659		112.132	62.6613	83.7649			155.381	105.084	117.617	65.0587	135.995	134.335	138.047	188.497	152.466	79.4562		216.685	105.994					0.0412
Figure 4D
		Vehicle													PGE2														P value
	Control	3.88382	10.6583	4.22261	9.12738	3.90378	15.3838	21.1376	6.37752	13.3978	10.8304	23.7923	35.9712	10.3736	100	100	100	100	100	100	100	100	100	100	100	100	100
	NSC	3.50841	47.308		18.6184	5.00084								6.7824	5.71126	38.9464		58.7643	5.98506								13.209		P<0.0001
