# Supplementary material for: Inflammation leads through PGE/EP 3 signaling to HDAC5/MEF2‐dependent transcription in cardiac myocytes
Source: EMBO Mol Med. 2018 Jun 15;10(7):e8536. doi: 10.15252/emmm.201708536 (PMC6034133; doi:10.15252/emmm.201708536)
Supplement: Supplementary file 9 — Source Data for Figure 5 [file EMMM-10-e8536-s007.zip]

Archive with 2 entries (2 files):
- EMM-2017-08536_SourceDataForFigure5.pdf
- EMM-2017-08536_SourceDataForFigure5.xlsx
