# Supplementary material for: Inflammation leads through PGE/EP 3 signaling to HDAC5/MEF2‐dependent transcription in cardiac myocytes
Source: EMBO Mol Med. 2018 Jun 15;10(7):e8536. doi: 10.15252/emmm.201708536 (PMC6034133; doi:10.15252/emmm.201708536)
Supplement: Supplementary file 9 — Source Data for Figure 5 [file EMMM-10-e8536-s007.zip › EMM-2017-08536_SourceDataForFigure5.xlsx]

## Sheet: Source Data for Figure 5
Source Data for Figure 5 - PGE2 activates MEF2 through PAK2 in NRVMs.
Figure 5D
		Vehicle													PGE2 1 mM														P value
	Control	3.88382	10.6583	4.22261	9.12738	3.90378	15.3838	21.1376	6.37752	13.3978	10.8304	23.7923	35.9712	10.3736	100	100	100	100	100	100	100	100	100	100	100	100	100
	IPA-3	12.2128	5.44504	13.1987											37.4144	32.6885	40.9307												P<0.0001
