# Supplementary material for: Inflammation leads through PGE/EP 3 signaling to HDAC5/MEF2‐dependent transcription in cardiac myocytes
Source: EMBO Mol Med. 2018 Jun 15;10(7):e8536. doi: 10.15252/emmm.201708536 (PMC6034133; doi:10.15252/emmm.201708536)
Supplement: Supplementary file 10 — Source Data for Figure 6 [file EMMM-10-e8536-s008.xlsx]

## Sheet: Source Data for Figure 6
Source Data for Figure 6 - PGE2-induced nuclear export of HDAC5 is regulated by both PKD and PAK2
	Vehicle	ET1	BPKDi	IPA-3	BPKDi+IPA-3	PGE2	PGE2+BPKDI	PGE2+IPA-3	PGE2+BPKDI+IPA-3
	36	71.1539	25.4546	22.2222	34.4828	76.9231	36	51.3762	27.1605
	24.3243	63.8889	20	10.8696	21.4286	63.1579	33.3333	40.4762	33.6207
	23.0769	63.2911	18.75	29.4118	24	71.1539	47.2527	50	29.5918
Bonferroni's multiple comparisons test, one-way ANOVA
	Mean Diff,	95% CI of diff,	Significant?	Summary	Adjusted P Value
Vehicle vs. ET1	-38.31	-57,97 to -18,66	Yes	****	< 0,0001
Vehicle vs. BPKDi	6.399	-13,26 to 26,05	No	ns	> 0,9999
Vehicle vs. IPA-3	6.966	-12,69 to 26,62	No	ns	> 0,9999
Vehicle vs. BPKDi+IPA-3	1.163	-18,49 to 20,82	No	ns	> 0,9999
Vehicle vs. PGE2	-42.61	-62,27 to -22,96	Yes	****	< 0,0001
Vehicle vs. PGE2+BPKDI	-11.06	-30,72 to 8,594	No	ns	> 0,9999
Vehicle vs. PGE2+IPA-3	-19.48	-39,14 to 0,1722	No	ns	0.0538
Vehicle vs. PGE2+BPKDI+IPA-3	-2.324	-21,98 to 17,33	No	ns	> 0,9999
ET1 vs. BPKDi	44.71	25,05 to 64,37	Yes	****	< 0,0001
ET1 vs. IPA-3	45.28	25,62 to 64,93	Yes	****	< 0,0001
ET1 vs. BPKDi+IPA-3	39.47	19,82 to 59,13	Yes	****	< 0,0001
ET1 vs. PGE2	-4.3	-23,96 to 15,36	No	ns	> 0,9999
ET1 vs. PGE2+BPKDI	27.25	7,593 to 46,91	Yes	**	0.002
ET1 vs. PGE2+IPA-3	18.83	-0,8287 to 38,48	No	ns	0.0713
ET1 vs. PGE2+BPKDI+IPA-3	35.99	16,33 to 55,64	Yes	****	< 0,0001
BPKDi vs. IPA-3	0.567	-19,09 to 20,22	No	ns	> 0,9999
BPKDi vs. BPKDi+IPA-3	-5.236	-24,89 to 14,42	No	ns	> 0,9999
BPKDi vs. PGE2	-49.01	-68,67 to -29,35	Yes	****	< 0,0001
BPKDi vs. PGE2+BPKDI	-17.46	-37,12 to 2,195	No	ns	0.1276
BPKDi vs. PGE2+IPA-3	-25.88	-45,54 to -6,227	Yes	**	0.0036
BPKDi vs. PGE2+BPKDI+IPA-3	-8.723	-28,38 to 10,93	No	ns	> 0,9999
IPA-3 vs. BPKDi+IPA-3	-5.803	-25,46 to 13,85	No	ns	> 0,9999
IPA-3 vs. PGE2	-49.58	-69,23 to -29,92	Yes	****	< 0,0001
IPA-3 vs. PGE2+BPKDI	-18.03	-37,68 to 1,628	No	ns	0.1002
IPA-3 vs. PGE2+IPA-3	-26.45	-46,11 to -6,794	Yes	**	0.0028
IPA-3 vs. PGE2+BPKDI+IPA-3	-9.29	-28,95 to 10,37	No	ns	> 0,9999
BPKDi+IPA-3 vs. PGE2	-43.77	-63,43 to -24,12	Yes	****	< 0,0001
BPKDi+IPA-3 vs. PGE2+BPKDI	-12.22	-31,88 to 7,431	No	ns	> 0,9999
BPKDi+IPA-3 vs. PGE2+IPA-3	-20.65	-40,30 to -0,9911	Yes	*	0.0327
BPKDi+IPA-3 vs. PGE2+BPKDI+IPA-3	-3.487	-23,14 to 16,17	No	ns	> 0,9999
PGE2 vs. PGE2+BPKDI	31.55	11,89 to 51,21	Yes	***	0.0004
PGE2 vs. PGE2+IPA-3	23.13	3,472 to 42,78	Yes	*	0.0114
PGE2 vs. PGE2+BPKDI+IPA-3	40.29	20,63 to 59,94	Yes	****	< 0,0001
PGE2+BPKDI vs. PGE2+IPA-3	-8.422	-28,08 to 11,23	No	ns	> 0,9999
PGE2+BPKDI vs. PGE2+BPKDI+IPA-3	8.738	-10,92 to 28,39	No	ns	> 0,9999
PGE2+IPA-3 vs. PGE2+BPKDI+IPA-3	17.16	-2,496 to 36,82	No	ns	0.1449
