# Supplementary material for: Inflammation leads through PGE/EP 3 signaling to HDAC5/MEF2‐dependent transcription in cardiac myocytes
Source: EMBO Mol Med. 2018 Jun 15;10(7):e8536. doi: 10.15252/emmm.201708536 (PMC6034133; doi:10.15252/emmm.201708536)
Supplement: Supplementary file 11 — Source Data for Figure 7 [file EMMM-10-e8536-s009.zip › EMM-2017-08536_SourceDataForFigure7.xlsx]

## Sheet: Source Data for Figure 7
Source Data for Figure 7 - LPS-induced endotoxemia leads to myocardial inflammation, increased myocardial PGE2-levels and MEF2-activation.
Figure 7A
	IL6/18S			TNFalpha/18S
	Saline	LPS		Saline	LPS
	0.552335	6.44062		1.1875	4.23825
	1.44767	9.46171		0.999954	4.13542
		10.0115		0.812544	1.98693
		10.6948			3.88042
		2.86504			4.26188
		5.27622			6.23855
		7.16381			5.91623
		3.18402			2.95214
		5.08401			4.72926
Welch's t-test
P value		0.0007			<0,0001
Figure 7B
	Saline	LPS
	19.3529	43.5833
	9.47917	46.7333
	21.6867	21.2778
		40.4375
		52.9167
		58.5714
		40.7065
		37.4286
		66.4179
Welch's t-test
P value		0.0016
Figure 7C
	Saline	LPS
	0.92051	1.66574
	0.968294	1.31576
	1.08246	1.26599
	0.93306	1.39119
	0.995518	1.23667
	1.10016	1.08976
Welch's t-test
P value		0.0083
Figure 7D
	phospho-PKD-Ser-744/Ser-748			phospho-PKD-Ser-916			phospho-HDAC5-Ser-498			phospho-HDAC5-Ser-259			phospho-PAK2-Ser-192/Ser-197			phospho-PAK2-Thr-402
	Saline	LPS		Saline	LPS		Saline	LPS		Saline	LPS		Saline	LPS		Saline	LPS
	0.913825	2.20671		0.90189	1.06885		0.735235	2.56457		0.531026	10.8642		1.032	0.982		0.98	0.79
	1.25961	2.13655		0.785537	1.72562		1.07726	1.90384		1.26269	11.35		0.898	1.685		1.03	1.35
	0.826562	1.79052		1.31257	1.27181		1.1875	1.96094		1.20629	7.37315		1.07	0.878		0.98	0.89
		1.8341			1.24239			1.9728			11.1164			0.759			0.86
		1.12444			0.979309			2.2766			4.20462			1.433			1.06
		1.14956			0.881855			2.61328			1.03312			0.775			0.57
		1.48159			1.37879			2.89687			15.8977
		1.50552			1.11814			2.99569			9.5043		0.911	1.387		0.93	1.352
		2.42849			1.44204			1.70324			2.75646		1.036	1.296		0.907	1.239
		1.58161			1.47229			0.784239			12.946		1.054	1.321		1.164	1.752
		2.55155			1.35687			1.00996			6.24059			1.141			1.415
														1.083			1.081
														1.055			1.589
														0.897			1.085
														0.746			1.413
														1.143			1.831
Welch's t-test
P value		0.0049			0.2684			0.0019			0.0003			0.1962			0.0083
